# Supplementary material for: A Homologous Recombination System to Generate Epitope-Tagged Target Genes in Chaetomium thermophilum: A Genetic Approach to Investigate Native Thermostable Proteins
Source: Int J Mol Sci. 2022 Mar 16;23(6):3198. doi: 10.3390/ijms23063198 (PMC8951082; doi:10.3390/ijms23063198)
Supplement: Supplementary file 1 [file ijms-23-03198-s001.zip]

Archive with 1 entries (1 files):
- ijms-1621602-supplementary.pdf
